# Supplementary material for: Retinoids stored locally in the lung are required to attenuate the severity of acute lung injury in male mice
Source: Nat Commun. 2023 Feb 15;14:851. doi: 10.1038/s41467-023-36475-3 (PMC9932169; doi:10.1038/s41467-023-36475-3)
Supplement: Supplementary file 4 — Source Data [file 41467_2023_36475_MOESM4_ESM.xlsx]

## Sheet: Fig.1A
						PBS												LPS 25 mg/kg
	Lungs	546.462	651.943	666.548	580.27	546.462	598.337	491.473	364.079	638.565	471.777		67.8149	69.1429	112.097	81.5604	101.843	80.63	96.2295	99.0101	97.8011	156.166
	Liver	1628.11	1534.97	1561.81	1198.72	1289.01	1165.2	1628.11	1534.97	1561.81	1747.78		1815.68	2254.6	2171.14	2205.23	1756.31	1419.55	1712.81	1860.07	1563.88	2099.86

## Sheet: Fig.1B
						PBS												LPS 25 mg/kg
	Lungs	9.81932	5.90833	6.32085	7.94081	7.75906	9.62703	13.3182	8.46252	16.5805	10.5337		4.86833	4.97906	6.11989	4.50894	4.42748	3.89744	6.21049	6.87865	7.51673	5.76287
	Liver	86.4699	101.465	92.6199	69.1495	72.7474	52.4698	115.406	96.2105	120.254	110.36		189.47	196.443	247.503	238.551	202.146	167.916	237.323	181.673	182.326	171.797

## Sheet: Fig.1C
	PBS	0.657852	1.03541	0.735509	0.950374	1.01403	0.717949	0.657852	1.10053	0.735509	1.00553
	LPS 25 mg/kg	0.382916	0.36838	0.269978	0.47791	0.125158	0.459585	0.353172	0.225076	0.27942	0.381281

## Sheet: Fig.1D
	PBS	1.01841	0.927255	1.06926	0.98869	0.94096	1.05542
	LPS 25 mg/kg	0.49097	0.73668	0.59869	0.55182	0.81519	0.65544

## Sheet: Fig.1E
	day	Lrat+/+ PBS			Lrat+/+ LPS 25 mg/kg			Lrat-/- PBS			Lrat-/- LPS 25 mg/kg
	0	100			100			100			100
	1	100			100			100			100
	2	100			100			100			92
	3	100			86			100			54
	4	100			86			100			15
	5	100			86			100			15
	6	100			79			100			15
	7	100			79			100			15

## Sheet: Fig.1F
	day	Rbp4+/+PBS			Rbp4+/+LPS 25 mg/kg			Rbp4-/-PBS			Rbp4-/-LPS 25 mg/kg
	0	100			100			100			100
	1	100			100			100			100
	2	100			100			100			100
	3	100			90			100			100
	4	100			90			100			90
	5	100			90			100			90
	6	100			80			100			90
	7	100			80			100			90

## Sheet: Fig. 2D
	UV-positive cell RE, ng/ng DNA
	0	2.144	1.29384	1.57
	0.5	0.502417	1.17107	0.941874
	3	0.377627	0.448898	0.457299
	Relative Lrat mRNA/18S
	0	0.690352	1.30623	0.488153	0.724674	0.666837	0.468268	1.59705	1.23577	0.949609	1.87307
	0.5	0.704858	0.635254	0.556867
	3	0.109227	0.388343	0.158813
	Relative Acta2 mRNA/18S
	0	1.50962	1.68668	0.66167	0.781428	0.5434	0.675573	1	1.53069	0.949609	0.970451
	0.5	1.38913	1.29611	1.07489
	3	25.5311	14.1643	66.9116

## Sheet: Fig.3E
	Whole lung	0.948151	0.703776	0.974807	1.25979	1	1.31329	0.718564	1.08162
	LF	2.46774	4.66924	3.48991	5.7088	4.41737	3.39447	3.34774	3.9279
	EC	2.4849	3.23371	1.05204	4.8339	1.20848	1.87019	1.60568	1.68551

## Sheet: Fig.5A
						Lrat+/+											Lrat-/-
	PBS	0.1775	0.2625	0.1325	0.19	0.415	0.12	0.35	0.125	0.11	0.125		0.06	0.2125	0.13625	0.055	0.045	0.055	0.065	0.075	0.1225
	LPS 5 mg/kg	8.5	5.5	5	9	8.5	7	6	7.85	4.6	5.675		11	12.25	25	39	27	17	27.5	20.0139	13.65

## Sheet: Fig.5B
					Lrat+/+											Lrat-/-
	PBS	17.7273	17.7273	14.5455	18.1818	13.6364	18.1818	15.4533	16.4933			18.1818	12.7273	17.2727	12.7273	18.1818	14.5455	13.8769	15.359
	LPS 5 mg/kg	686.364	734.091	468.636	936.818	417.273	518.182	799.091	670.909			2203.18	2820	1496.36	1008.18	1550.91	1392.73	2094.55	1064.55

[truncated: 36 more sheets: Fig.5C, Fig. 5D, Fig. 5E, Fig.5F, Fig.5G, Fig.5H, Fig.5I, Fig.5J, Fig.5K, Fig.5L, Fig.5M, Fig.6A, Fig.6B, Fig.6C, Fig.6D, Fig.6E, Fig.6F, Fig.6G, Fig.6H, Fig.6I …]
